# Supplementary material for: Development of chemokine network inhibitors using combinatorial saturation mutagenesis
Source: Commun Biol. 2025 Apr 3;8:549. doi: 10.1038/s42003-025-07778-6 (PMC11969024; doi:10.1038/s42003-025-07778-6)
Supplement: Supplementary file 3 — Supplementary Data 1 [file 42003_2025_7778_MOESM3_ESM.xlsx]

## Sheet: Sheet 1
figure

## Sheet: Fig_1b
chemokine

## Sheet: Fig_2a
chemokine

## Sheet: Fig_2b
peptide_id/residue_substituted

## Sheet: Fig_2c
peptide_id/residue_substituted

## Sheet: Fig_2d
peptide_id/residue_substituted

## Sheet: Fig_3a
cells

## Sheet: Fig_4b
chemokine

## Sheet: Fig_5a
chemokine

## Sheet: Fig_6a
cells

[truncated: 48 more sheets: Fig_7a, Fig_7b, Fig_7c, Fig_8a, Fig_8b, Fig_8c, Fig_8d, Fig_8e, Fig_8f, Fig_9c, Fig_9d, Fig_10b, Fig_10c, Fig_s1a, Fig_s1b, Fig_s1c, Fig_s1d, Fig_s1e, Fig_s2a, Fig_s2b …]
